# Supplementary material for: Structure-Based Development of SARS-CoV-2 Spike Interactors
Source: Int J Mol Sci. 2022 May 17;23(10):5601. doi: 10.3390/ijms23105601 (PMC9144871; doi:10.3390/ijms23105601)
Supplement: Supplementary file 1 [file ijms-23-05601-s001.zip]

Archive with 1 entries (1 files):
- ijms-1715097-supplementary.pdf
